# Supplementary material for: Density Functional Theory Study on Na+ and K+ Catalysis in the Transformation of Glucose to Fructose and HMF in Hydrothermal Environments
Source: Molecules. 2024 Oct 13;29(20):4849. doi: 10.3390/molecules29204849 (PMC11510219; doi:10.3390/molecules29204849)
Supplement: Supplementary file 1 [file molecules-29-04849-s001.zip]

Archive with 1 entries (1 files):
- molecules-3211943-supplementary.pdf
